# Supplementary material for: Microclimatic Divergence in a Mediterranean Canyon Affects Richness, Composition, and Body Size in Saproxylic Beetle Assemblages
Source: PLoS One. 2015 Jun 5;10(6):e0129323. doi: 10.1371/journal.pone.0129323 (PMC4457890; doi:10.1371/journal.pone.0129323)
Supplement: S2 Table — (XLSX) [file pone.0129323.s002.xlsx]

## Sheet: data_traplevel
trap	slope	elevation	all_species	all_ind	all_families	saproxylic_species	saproxylic_individuals	SimpsonD	mean_bodysize_presence_absence	mean_bodysize_abundance	species_with_body size>10mm	species_with_body size5_10mm	species_with_body size<5mm	abundance_Anobiidae	abundance_Bostrychidae	abundance_Cerambycidae	abundance_Scolytidae
NFS1	NFS	1	38	239	19	28	224	0.8	5.16	4.43	3	8	17	6	27	4	4
NFS10	NFS	2	44	354	19	35	336	0.65	5.41	4.15	4	11	20	17	95	3	4
NFS11	NFS	3	36	56	18	27	42	0.95	5.79	5.71	5	5	18	12	5	2	3
NFS12	NFS	3	27	296	15	22	289	0.44	5.51	4.46	2	6	15	8	225	3	1
NFS13	NFS	3	60	333	26	45	309	0.75	4.86	4.09	3	12	32	30	146	3	0
NFS14	NFS	3	36	265	16	26	253	0.37	5.26	4.16	4	6	20	20	201	0	0
NFS15	NFS	3	55	295	25	43	269	0.69	5.18	4.28	5	9	28	63	151	10	1
NFS2	NFS	1	41	145	19	30	119	0.77	5.89	5.36	4	9	17	7	55	3	0
NFS3	NFS	1	25	130	15	23	123	0.59	5.77	5.12	4	6	14	8	87	5	3
NFS4	NFS	1	31	347	12	27	327	0.81	5.05	4.81	3	7	19	20	50	0	0
NFS5	NFS	1	50	279	17	44	269	0.77	6.17	4.18	8	10	27	27	36	5	0
NFS6	NFS	2	49	671	24	38	626	0.65	4.95	4.23	3	10	25	12	105	7	0
NFS7	NFS	2	26	299	15	21	248	0.6	6.51	5.24	5	5	13	8	146	3	0
NFS8	NFS	2	49	444	20	40	432	0.68	5.13	4.11	4	10	25	29	199	6	2
NFS9	NFS	2	43	442	23	29	389	0.58	6.23	4.15	6	7	17	20	246	10	1
SFS1	SFS	1	64	431	22	52	410	0.51	4.88	4.19	6	8	38	50	296	5	4
SFS10	SFS	2	79	352	32	52	287	0.84	5.78	4.17	8	8	35	30	59	5	4
SFS11	SFS	3	53	281	23	38	251	0.7	5.26	4.17	5	8	24	14	125	2	15
SFS12	SFS	3	43	137	22	31	122	0.82	4.27	3.88	3	3	24	21	43	1	4
SFS13	SFS	3	60	234	26	41	203	0.78	4.23	3.85	3	6	33	33	28	2	4
SFS14	SFS	3	55	355	23	39	333	0.72	5	4.31	5	6	27	62	172	6	3
SFS15	SFS	3	52	569	24	35	542	0.69	5.71	4.28	8	4	24	56	268	1	5
SFS2	SFS	1	71	331	31	46	292	0.81	5.29	4.25	5	11	27	39	69	2	8
SFS3	SFS	1	79	567	31	56	531	0.76	6.04	4.67	10	14	31	59	254	11	10
SFS4	SFS	1	58	351	25	42	330	0.91	5.01	3.4	6	6	29	166	82	4	2
SFS5	SFS	1	47	267	23	38	255	0.61	5.62	4.24	6	7	22	41	164	8	4
SFS6	SFS	2	48	518	19	38	502	0.54	5.17	3.93	6	6	26	72	346	7	16
SFS7	SFS	2	44	289	22	29	268	0.45	4.12	3.52	2	5	22	37	13	0	2
SFS8	SFS	2	60	286	24	43	265	0.79	4.37	3.97	3	10	31	28	105	1	3
SFS9	SFS	2	52	296	20	38	271	0.75	5.35	4.09	7	5	27	39	47	3	0

## Sheet: EstimateS_input
*MultipleIndividuals*	2	sx Abundance
NFS	*Individuals*	2	0	0
110	1
1	1	1	19	25	31	52	7	10	14	15	5	5	1	16	7	11	1	20	2	2	2	11	3	9	3	10	3	1	2	5	1	16	11	4	15	1	54	1704	2	1	5	2	1	1	1	17	1	1	1
SFS	*Individuals*	2	0	0
145	1
4	1	1	2	3	9	1	59	99	83	87	13	23	32	63	66	8	55	8	11	20	11	16	44	7	1	1	2	1	13	4	18	2	2	1	14	1	7	2	27	3	1	51	1989	21	1	4	1	3	2
[truncated: 95 more columns]
